# Supplementary material for: Combination therapies induce cancer cell death through the integrated stress response and disturbed pyrimidine metabolism
Source: EMBO Mol Med. 2021 Mar 5;13(4):e12461. doi: 10.15252/emmm.202012461 (PMC8033521; doi:10.15252/emmm.202012461)
Supplement: Supplementary file 3 — Source Data for Expanded View and Appendix [file EMMM-13-e12461-s004.zip]

Archive with 2 entries (2 files):
- Source_Data_for_Appendix_Figures.zip
- Source_Data_for_EV_Figures.zip
